# Supplementary material for: Author Correction: Alternate day versus daily oral iron for treatment of iron deficiency anemia: a randomized controlled trial
Source: Sci Rep. 2023 Jul 3;13:10711. doi: 10.1038/s41598-023-37878-4 (PMC10318081; doi:10.1038/s41598-023-37878-4)
Supplement: Supplementary file 1 — Supplementary Information. [file 41598_2023_37878_MOESM1_ESM.xlsx]

## Sheet: Sheet1
SECTION 1 - DEMOGRAPHICS				SECTION 2 - CONFOUNDING DATA									SECTION 3 - BASELINE DATA																																			SECTION 4 - FOLLOWUP DATA
SERIAL NUMBER	AGE	SEX	PIMS NO	UGI BLEED	MALABSORPTION	MALENA	HOOKWORM INFESTATION	EPISTAXIS	RECENT TRAUMA	BLOOD TRANSFUSIONS HISTORY	H/O ANAEMIA	HISTORY OF PASSAGE OF CLOTS/HEAVY MENSES	HB	PCV	Total counts	N	L	E	M	MCV	MCH	MCHC	RCW	PLATELET	Serum Ferritin	Retic count	Peripheral Blood Smear			ESR	LIVER FUNCTION TETS							RENAL FUNCTION TESTS		URINE MICROSCOPY								DAY 0
																											RBC	WBC	Platelets		T. B	D.B	SGOT	SGPT	ALP	TP	Albumin	Urea	Creatinine	Protein	Sugar	RBC	WBC	Epithelial cells	Casts	crystals		Hb	FERRITIN
1	31	1	1376855	2	1	2	1	2	2	2	2	2	4.9	18.6	6200	70	19	3	8	55	14	26	27	185000	5.1	3.9	Microcytic Hypochromic Anemia	Normal	Adequate	5	0.6	0.1	37	26	67	6.5	3.9	14	0.7	2	2	2	2	2	2	2		4.9	5.1
2	35	2	1862895	1	1	2	2	2	2	2	2	1	8	25.2	5800	64	27	3	6	67	21.4	31.8	18.3	204000	4.2	1.2	Microcytic Hypochromic Anemia	Normal	Adequate	13	0.2	0.1	18	9	70	6.7	4.3	10	0.6	2	2	2	2	2	2	2		8	4.2
3	45	2	283975	2	2	2	2	2	2	2	1	2	7.8	25.4	9700	55	30	9	6	55	16	30.6	20.5	318000	3.6	0.8	Microcytic Hypochromic Anemia	Normal	Adequate	8	0.3	0.1	22	20	65	6.6	4.1	13	0.9	2	2	2	2	2	2	2		7.8	3.6
4	34	2	1257742	2	2	2	2	2	2	2	2	2	5.2	18.7	4570	61	31	1	7	51	14	27.6	33.6	742000	2.1	0.8	Microcytic Hypochromic Anemia	Normal	Adequate	37	0.5	0.2	12	8	61	7.6	4.6	10	0.7	2	2	2	2	2	2	2		5.2	2.1
5	23	2	1501673	2	2	2	2	2	2	2	1	1	9.1	29	3290	68	23	1	8	72	22.4	31.2	20.4	301000	13.2	0.9	Microcytic Hypochromic Anemia	Normal	Adequate	73	0.2	0.1	19	14	61	6.6	3.9	12	0.6	2	2	2	2	2	2	2		9.1	13.2
6	33	2	1875251	2	2	2	2	2	2	2	2	2	8.6	27.4	12800	76	18	1	5	60	18.8	31.2	23.7	283000	34.9	1.1	Microcytic Hypochromic Anemia	Mild Leukocytosis	Adequate	2	0.2	0.1	10	9	100	6.8	4	17	0.6	1	2	2	1	2	2	2		8.6	34.9
7	50	2	110057	2	2	2	2	2	2	2	1	2	7.9	26	8500	60	28	11	1	51	15	28	24	248000	13	0.8	Microcytic Hypochromic Anemia	Normal	Adequate	6	0.3	0.1	29	26	110	6.6	3.5	13	0.7	2	2	2	2	2	2	2		7.9	13
8	23	2	1879310	2	1	2	2	2	2	2	2	2	9.8	30.6	9700	76	16	2	6	77	24	31	23	251000	6.2	0.3	Microcytic Hypochromic Anemia	Mild Leukocytosis	Adequate	7	0.5	0.2	11	4	51	6.1	4.0	13	0.5	1	2	2	2	1	2	2		9.8	6.2
9	70	1	1888410	2	2	2	2	2	2	2	2	2	5.3	19	5540	45	30	16	2	55	15	27	26.3	275000	3.5	0.8	Microcytic Hypochromic Anemia	Normal	Adequate	11	0.2	0.1	41	28	92	5.9	3.5	30	0.7	2	2	2	2	2	2	2		5.3	3.5
10	74	1	383047	2	1	2	1	2	2	2	1	2	3	11.6	4000	63	17	16	4	54	13	25	30.8	210000	2.1	0.7	Microcytic Hypochromic Anemia	Normal	Adequate	24	0.5	0.2	15	8	50	5.8	4.0	33	0.8	2	2	2	2	2	2	2		3	2.1
11	48	2	1891183	2	2	2	2	2	2	2	1	2	5.2	19.2	7500	48	41	5	6	61	16	26	26.7	234000	4.9	0.7	Microcytic Hypochromic Anemia	Normal	Adequate	26	0.3	0.1	12	7	63	7.0	3.9	16	0.6	2	2	2	2	2	2	2		5.2	4.9
12	34	2	1697547	2	1	2	2	2	2	1	1	1	5.7	19.4	3900	57	35	2	6	57.6	16.8	29.2	19.6	348000	3.84	0.9	Microcytic Hypochromic Anemia	Leukopenia	Adequate	5	0.3	0.1	22	18	100	7.2	4.1	21	0.6	2	2	2	2	1	2	2		5.7	3.84
13	75	2	1893060	2	2	1	2	2	2	2	2	2	3.2	12.2	7280	68	24	1	7	55	14.4	26.1	22.5	402000	9.0	0.4	Microcytic Hypochromic Anemia	Normal	Adequate	65	0.7	0.3	17	6	58	6.3	3.4	18	0.9	1	2	2	1	2	2	2		3.2	9
14	45	2	1892269	2	2	2	2	2	2	2	2	2	6	21.1	7500	68	22	2	8	53	15	28.4	26.8	769000	8.5	1.2	Microcytic Hypochromic Anemia	Normal	Adequate	65	0.2	0.1	7	15	92	6.7	3.8	13	0.5	2	2	2	2	2	2	2		6	8.5
15	19	2	1440223	2	2	2	2	2	2	2	1	2	7.7	25.4	6320	52	38	2	8	61.2	18.4	30.1	18.5	340000	13.5	0.8	Microcytic Hypochromic Anemia	Normal	Adequate	12	0.3	0.1	21	28	71	7.4	4.1	23	0.5	1	2	2	2	1	2	2		7.7	13.5
16	55	1	195416	2	2	2	2	2	2	2	2	2	5.2	16.2	11500	65	25	1	9	82	26.3	32	21.7	186000	21.76	1.2	Microcytic Hypochromic Anemia	Neutrophilic Leukocytosis	Adequate	25	1.4	1.2	196	21	162	6.1	2.7	10	0.5	1	2	1	2	2	2	2		5.2	21.76
17	47	2	1895898	2	1	2	2	2	2	2	2	1	8.3	24	5100	84	14	1	1	55	16	24	20.6	198000	7.12	0.1	Microcytic Hypochromic Anemia	Normal	Adequate	1	0.2	0.1	21	28	49	6.4	3.8	19	0.7	2	2	2	2	2	2	2		8.3	7.12
18	50	2	1894006	2	2	2	2	2	2	1	2	2	7.5	21	9800	54	32	12	2	58	18	26	19.5	310000	23	0.4	Microcytic Hypochromic Anemia	Normal	Adequate	10	0.2	0.1	45	36	90	6.8	3.5	11	0.3	2	2	2	2	1	2	2		7.5	23
19	38	2	1896496	2	1	2	2	1	2	2	2	2	9.1	27	4100	80	15	4	1	59	16	24	19	225000	29	0.3	Microcytic Hypochromic Anemia	Normal	Adequate	10	0.4	0.2	19	17	80	7.4	3.8	13	0.6	2	2	2	1	2	2	2		9.1	29
20	38	2	1139099	2	1	2	2	2	2	2	1	1	6.8	20	7100	70	25	2	3	60	19	25	20	310000	47	0.1	Microcytic Hypochromic Anemia	Normal	Adequate	5	0.2	0.1	60	58	91	6.3	3.9	25	1.0	1	2	2	2	2	2	2		6.8	47
21	21	2	1902346	2	1	2	1	2	2	2	1	1	5.6	20	4000	50	38	3	8	51	13.9	27.1	25	406000	0.88	1.1	Microcytic Hypochromic Anemia	Normal	Adequate	21	0.3	0.1	15	5	51	6.6	4.5	28	0.6	1	2	2	1	1	2	2		5.6	0.88
22	70	1	18949064	2	2	2	1	2	2	2	1	2	3.4	12.2	7960	63	20	10	7	59	16.3	27.8	26.0	186000	6.9	0.5	Microcytic Hypochromic Anemia	Normal with Eosinophilia	Adequate	19	0.2	0.1	18	15	51	6.7	3.7	18	0.8	2	2	2	2	2	2	2		3.4	6.9
23	36	2	1908073	2	2	2	2	2	2	2	2	2	5.4	18.7	6200	56	35	4	5	57	16.5	29.0	23.2	255000	2	0.1	Microcytic Hypochromic Anemia	Normal	Adequate	5	0.2	0.1	19	12	67	6.8	4.4	8	0.6	2	2	2	2	2	2	2		5.4	2
24	42	2	1904557	2	1	2	2	2	2	1	1	1	4.1	14.8	4260	50	41	3	6	47	13	27.6	24	163000	1.22	0.4	Microcytic Hypochromic Anemia	Normal	Adequate	55	0.3	0.1	14	15	45	7.1	3.5	12	0.5	2	2	2	2	2	2	2		4.1	1.22
25	38	2	1909491	2	2	2	2	2	2	2	1	2	8.5	27.1	5790	62	28	2	7	58	18	31.4	21.5	290000	3.9	0.3	Microcytic Hypochromic Anemia	Normal	Adequate	15	0.2	0.1	31	28	45	5.9	2.9	25	0.6	1	2	2	1	2	2	2		8.5	3.9
26	17	2	1911240	2	1	2	1	2	2	2	2	2	7.2	24.5	6300	65	28	1	6	55	16.2	29.4	25.7	273000	5.16	0.5	Microcytic Hypochromic Anemia	Normal	Adequate	8	0.2	0.1	40	27	80	6.2	4.1	25	0.5	2	2	2	2	2	2	2		7.2	5.16
27	20	2	1784027	2	1	2	2	2	2	2	1	2	5.2	17	8900	64	30	1	5	50	18	24	19.2	475000	5.61	0.4	Microcytic Hypochromic Anemia	Normal	Adequate	7	0.4	0.2	18	12	60	6.2	3.7	19	1.1	1	2	2	2	2	2	2		5.2	5.6
28	50	2	1378645	2	2	2	2	2	2	2	1	1	5.3	17.8	4100	54	34	3	9	62	18.6	29.8	25.8	169000	8.5	1.1	Microcytic Hypochromic Anemia	Normal	Adequate	49	0.2	0.1	8	10	80	6.7	4.0	17	0.6	2	1	2	2	2	2	2		5.3	8.5
29	30	2	1919085	2	1	2	1	2	2	2	2	2	9.2	28.5	6420	53	36	4	7	85	27.6	32.4	16.7	301000	95	0.7	Microcytic Hypochromic Anemia	Normal	Adequate	3	0.3	0.1	18	14	71	6.4	3.6	23	0.9	2	2	2	2	2	2	2		9.2	95
30	66	1	1920078	2	2	2	2	2	2	2	2	2	5.5	20.9	8400	50	24	21	5	59	15.5	26.3	25.9	310000	5.29	1.1	Microcytic Hypochromic Anemia	Normal with Eosinophilia	Adequate	4	0.5	0.2	51	47	98	7.9	4.2	19	1.0	2	2	2	2	2	2	2		5.5	5.29
31	64	1	1920073	2	1	2	2	2	2	2	2	2	6.6	21.6	5700	50	34	5	11	62	18.7	30.4	21.6	449000	13	0.2	Microcytic Hypochromic Anemia	Normal	Adequate	41	0.2	0.1	32	31	84	6.2	3.6	14	0.7	2	2	2	2	2	2	2		6.6	13
32	65	1	1922148	2	2	2	2	2	6	2	2	2	4.8	16	8140	45	44	9	6	56	16.8	30.1	24.7	200000	6.58	0.1	Microcytic Hypochromic Anemia	Normal with Eosinophilia	Adequate	60	0.2	0.1	35	31	55	6.2	3.2	13	0.6	2	2	2	2	2	2	2		4.8	6.58
33	74	1	1922142	2	1	2	2	2	2	2	2	2	6.5	21.6	15200	50	36	10	4	56	16	30.1	23.5	441000	7.06	0.9	Microcytic Hypochromic Anemia	Leukocytosis with eosinophilia	Adequate	48	0.4	0.2	42	18	68	5.8	3.0	15	0.7	2	2	2	2	2	2	2		6.5	7.06
34	68	1	1924123	2	2	2	2	2	2	2	1	2	6	20.7	5300	71	15	3	11	61	17.9	29.5	25.2	268000	8.92	0.5	Microcytic Hypochromic Anemia	Normal	Adequate	20	0.5	0.2	23	12	61	6.6	3.8	25	1.1	2	2	2	2	2	2	2		6	8.92
35	61	2	1925218	2	2	1	2	2	2	2	2	2	8.9	24.3	8300	35	22	35	8	90	31.7	35.3	26	247000	26	0.32	Microcytic Hypochromic Anemia	Normal	Adequate	15	0.8	0.4	45	29	64	7.3	3.8	75	0.9	1	2	2	1	2	2	2		8.9	26
36	80	2	1924019	2	1	2	2	2	2	2	1	2	7.6	22.9	8300	44	40	10	6	92	30	33.3	14.9	201000	50.91	0.4	Microcytic Hypochromic Anemia	Eosinophilia	Adequate	25	0.3	0.1	36	32	116	7.5	3.9	58	0.3	1	2	2	1	2	2	2		7.6	50.9
37	60	2	1925220	2	1	1	2	2	2	2	2	2	8.8	25.9	5800	45	35	11	9	81	27	34.1	14.1	224000	19.92	0.34	Microcytic Hypochromic Anemia	Eosinophilia	Adequate	20	0.3	0.1	28	22	98	6.9	3.3	25	0.6	2	2	2	2	2	2	2		8.8	19.9
38	60	2	1934132	2	2	2	2	2	2	2	2	2	5.5	18.5	5450	60	23	10	7	65	19.6	29.9	19.9	301000	6.89	1.1	Microcytic Hypochromic Anemia	Eosinophilia	Adequate	68	0.2	0.1	15	9	88	6.5	3.8	39	1.0	2	2	2	2	2	2	2		5.7	6.89
39	45	2	1934141	2	2	2	2	2	2	2	2	2	10	29.9	6300	37	30	24	9	69	23	34.3	18.7	237000	8	0.3	Microcytic Hypochromic Anemia	Normal	Adequate	3	0.1	0.1	12	15	42	6	3.5	26	0.9	2	2	2	2	2	2	2		10	8
40	60	2	1934158	2	2	2	2	2	2	2	2	2	8.2	23.5	9700	53	28	12	7	74	24	33.1	18	338000	8.25	0.2	Microcytic Hypochromic Anemia	Eosinophilia	Adequate	11	0.7	0.5	60	63	95	6.3	4.2	18	0.3	2	2	2	2	2	2	2		8.2	8.25
41	60	2	1934159	2	2	2	2	2	2	2	2	2	7.4	23.8	8630	54	24	14	8	74	23.3	31.5	20.6	420000	9.5	0.5	Microcytic Hypochromic Anemia	Eosinophilia	Adequate	8	0.2	0.1	45	40	110	6.2	3.6	21	0.6	2	2	2	2	2	2	2		7.5	9.5
42	65	1	1932540	2	2	2	1	2	2	2	2	2	5.7	18.7	4010	60	25	7	8	58	17.9	30.6	24.7	260000	4.78	0.5	Microcytic Hypochromic Anemia	Normal	Adequate	6	0.3	0.1	20	13	62	6.7	4.2	37	0.8	2	2	2	2	2	2	2		5.7	4.78
43	44	2	86673	2	2	2	1	2	2	2	2	2	7.2	22.9	6400	44	31	21	4	58	18.2	31.6	23.4	300000	5	0.8	Microcytic Hypochromic Anemia	Normal	Adequate	15	0.2	0.1	36	30	75	6.1	3.4	25	1.1	2	2	2	2	2	2	2		7.2	5
44	51	1	1940680	2	1	2	1	2	2	2	2	2	5.6	18.9	6800	78	13	3	6	56	16.5	29.6	28.5	269000	13	0.5	Microcytic Hypochromic Anemia	Normal	Adequate	3	0.8	0.3	71	68	104	7.3	4.1	26	0.7	2	2	2	2	2	2	2		5.6	13
45	43	2	1945195	2	2	2	2	2	2	2	2	2	8.8	28.1	11500	77	13	4	10	64	20	31.3	23.8	457000	19.47	0.3	Microcytic Hypochromic Anemia	Neutrophilic Leukocytosis	Adequate	5	0.3	0.1	19	14	85	7.5	4.2	14	0.7	2	2	2	2	2	2	2		8.8	10.47
46	45	2	1948605	2	1	1	1	2	2	2	2	2	3.4	11.7	7690	61	25	8	6	65	18.7	28.7	25.9	456000	6.13	1.2	Microcytic Hypochromic Anemia	Normal	Adequate	11	0.2	0.1	13	11	77	5.9	3.9	27	1.2	2	2	2	2	2	2	2		3.4	6.3
47	50	1	1749774	2	1	2	2	2	2	2	1	2	4.8	16.7	6830	60	27	3	10	47	13.5	28.7	21.4	368000	1.9	0.4	Microcytic Hypochromic Anemia	Normal	Adequate	1	0.2	0.1	17	11	68	6.5	4.0	20	0.8	1	2	2	2	2	2	2		4.8	1.9
48	18	2	1945818	2	2	2	2	2	2	2	2	2	8.1	26.8	6700	62	33	3	2	63	19	30	29.0	140000	0.62	0.9	Microcytic Hypochromic Anemia	Normal	Adequate	8	0.3	0.1	19	15	98	7.4	4.8	16	0.5	2	2	2	2	2	2	2		8.1	0.6
49	46	2	1947900	2	1	2	2	2	2	2	2	2	7.7	25.1	5440	49	39	5	7	62	19	30.8	31.3	165000	1.45	0.6	Microcytic Hypochromic Anemia	Mild Leukopenia	Adequate	29	0.3	0.1	16	11	74	6.5	3.9	19	0.7	1	2	2	2	2	2	2		7.7	1.45
50	52	2	1948167	2	2	2	1	2	2	2	1	2	5.7	18.3	7800	48	29	19	4	59	18.3	31	23.8	349000	3.8	0.2	Microcytic Hypochromic Anemia	Normal with Eosinophilia	Adequate	13	0.3	0.1	19	13	73	6.2	3.7	22	0.7	2	2	2	2	2	2	2		5.8	3.8
51	61	1	1952802	2	2	2	2	2	2	2	2	2	6.0	20	7600	69	20	4	7	64	19.2	30.1	29.7	308000	4.47	0.8	Microcytic Hypochromic Anemia	Normal	Adequate	21	0.3	0.1	15	10	81	7.4	4.4	25	0.9	1	2	2	2	2	2	1		6.0	4.47
52	26	2	1954437	2	2	2	2	2	2	2	2	2	9.4	30	9900	84	12	1	3	67	21	31.4	23.5	255000	3.9	0.5	Microcytic Hypochromic Anemia	Normal	Adequate	5	0.2	0.1	29	24	92	7.2	4.5	16	0.6	2	2	2	2	1	2	2		9.4	3.9
53	57	1	1964329	2	2	2	2	2	2	2	2	2	5.8	19.0	4680	63	23	6	8	65	19.7	30.2	22.9	168000	5.11	0.6	Microcytic Hypochromic Anemia	Normal	Adequate	53	0.9	0.3	19	14	63	7.0	3.9	49	1.3	1	2	2	2	2	2	2		5.2	5.11
54	18	2	1964901	2	2	2	2	2	2	2	1	1	6.2	20.7	6540	60	32	3	5	53	16.1	30.2	23.2	293000	1.78	0.8	Microcytic Hypochromic Anemia	Normal	Adequate	23	0.3	0.1	27	16	95	7.1	4.7	11	0.4	2	2	2	2	2	2	2		6.2	1.78
55	70	1	1965912	2	2	2	1	2	2	2	1	2	5.4	17	9300	72	17	4	7	61.2	18.9	30.9	20.8	307000	8.47	0.1	Microcytic Hypochromic Anemia	Normal	Adequate	30	0.3	0.1	15	14	89	7.7	4.5	15	0.8	2	2	2	2	2	2	2		5.4	8.47
56	45	2	1966301	2	2	2	2	2	2	1	1	2	6.2	20.5	6300	30	56	6	7	50	15	30	27.4	253000	6	0.2	Microcytic Hypochromic Anemia	Normal	Adequate	15	0.7	0.3	49	23	179	7	3.5	16	0.5	2	2	2	2	1	2	2		6.2	6
57	50	1	1965457	2	1	2	2	2	2	2	2	2	8.9	27.2	10700	79	11	3	7	69	22.6	32.7	22.1	472000	38.56	1.1	Microcytic Hypochromic Anemia	Normal	Adequate	64	0.2	0.1	37	28	116	6.8	3.9	15	0.9	2	2	2	2	2	2	2		8.9	38.56
58	65	2	1973797	2	2	2	2	2	2	1	1	2	8.8	27.1	7500	62	25	6	7	66	21.2	32.4	23.7	368000	16.84	0.7	Microcytic Hypochromic Anemia	Normal with Eosinophilia	Adequate	15	0.3	0.1	71	65	118	7.1	4.1	19	0.6	2	2	2	2	2	2	2		8.8	16.84
59	43	2	1972051	2	2	2	2	2	2	2	2	2	9.2	28.7	19160	75	16	1	4	72	22.8	31.9	19.9	292000	86.12	1.0	Microcytic Hypochromic Anemia	Leukocytosis with eosinophilia	Adequate	11	0.4	0.2	21	23	98	7.9	3.9	20	0.9	2	2	2	2	2	2	2		9.2	86.12
60	62	1	1464782	2	2	2	2	2	2	2	2	2	8.4	25.5	9100	76	15	2	7	56	18	33	22	420000	145	1.5	Microcytic Hypochromic Anemia	Normal	Adequate	55	0.5	0.3	13	6	78	6.1	3.2	13	1.0	1	1	2	2	2	2	2		8.4	145
61	59	1	1977747	2	2	2	2	2	2	2	2	2	8.3	26.9	4600	47	43	1	19	60	18.4	30.7	11.5	123000	171	1.05	Microcytic Hypochromic Anemia	Normal	Adequate	8	0.9	0.4	145	102	132	7.1	4.2	18	0.9	1	2	2	2	2	2	2		8.3	171.6
62	28	2	1975284	2	2	2	2	2	2	1	2	1	8.7	25.7	17190	84	6	6	2	69	23.6	34	18.2	282000	49.8	0.04	Microcytic Hypochromic Anemia	Neutrophilic Leukocytosis	Adequate	70	0.6	0.5	32	26	125	5.7	3.4	14	0.8	1	2	2	1	2	2	2		8.7	49.8
63	65	2	917007	2	2	2	2	2	2	2	1	2	6.3	20.4	8010	77	11	2	7	61	19.3	31.4	21.6	209000	18.85	0.8	Microcytic Hypochromic Anemia	Normal	Adequate	14	0.9	0.4	37	32	100	6.1	3.4	21	0.6	1	2	2	2	2	2	2		5.8	18.85
64	48	2	1974886	2	2	2	2	2	2	2	2	2	3.7	13.6	5270	60	30	1	9	50	13.7	27.5	19.2	280000	11	0.5	Microcytic Hypochromic Anemia	Normal	Adequate	41	0.7	0.3	23	12	49	7.4	4.0	17	0.7	2	2	1	2	2	2	2		3.7	11
65	60	2	1975377	2	1	2	2	2	1	2	2	2	3.3	11.7	3300	53	32	3	12	52	14.6	27.8	22.8	197000	8.9	0.5	Microcytic Hypochromic Anemia	Leukocytosis	Adequate	13	0.6	0.5	11	23	102	5.5	2.3	18	0.9	1	2	1	2	2	2	2		3.3	8.99
66	59	2	1977680	2	2	2	2	2	2	2	2	2	5.8	19.6	6800	74	17	3	6	61	18	29	22.8	303000	11.4	0.4	Microcytic Hypochromic Anemia	Normal	Adequate	6	0.2	0.1	14	8	79	6.5	4.0	38	1.1	2	2	2	2	2	2	2		5.8	11.4
67	56	1	1982663	2	2	2	2	2	2	2	2	2	4.5	16.1	11380	58	15	21	6	62	17.2	27.8	26.2	391000	1.90	0.98	Microcytic Hypochromic Anemia	Normal	Adequate	11	0.7	0.3	14	3	110	6.5	4.2	23	0.8	2	2	2	2	2	2	2		4.5	1.9
68	40	2	1984504	2	2	2	1	2	2	2	2	2	7.2	23.7	8690	50	32	9	8	59	18	30.4	21.9	323000	4.23	1.1	Microcytic Hypochromic Anemia	Normal with Eosinophilia	Adequate	19	0.5	0.2	38	35	140	6.3	3.9	11	0.3	2	2	2	2	2	2	2		7.2	4.23
69	35	2	1985866	2	2	2	1	2	2	2	2	2	9.8	30.1	7600	69	22	2	7	67	21.9	32.5	23.3	299000	6.87	1.0	Microcytic Hypochromic Anemia	Normal	Adequate	6	0.2	0.1	18	13	57	7.1	4.8	5	0.7	2	2	2	2	2	2	2		9.8	6.87
70	35	2	1912778	2	2	2	2	2	2	1	1	2	7.9	24.6	3780	78	15	3	4	73	23.4	32.2	20.6	332000	650	0.3	Microcytic Hypochromic Anemia	Leukopenia	Adequate	111	0.2	0.1	18	9	125	6.0	2.7	17	0.6	1	2	2	2	2	2	2		7.9	650
71	43	2	1970672	2	2	2	1	2	2	2	2	2	5.9	22.8	10970	60	21	13	6	52	13	25	32.0	727000	6.23	1.2	Microcytic Hypochromic Anemia	normal	Adequate	18	0.4	0.2	14	4	120	7.7	4.3	18	0.5	2	2	2	2	2	2	2		5.9	6.2
72	60	2	1991016	2	1	2	2	2	2	2	2	2	7.3	23.4	7100	64	21	10	5	65	20.2	31	23	380000	39.59	0.6	Microcytic Hypochromic Anemia	Normal with Eosinophilia	Adequate	13	0.3	01	22	17	73	6.0	3.8	11	1.0	2	2	2	2	2	2	2		7.3	39
73	65	1	1991725	2	2	2	2	2	2	2	2	2	7.9	25.8	10060	42	20	35	1	61	18	30.5	27.8	469000	12.53	1.0	Microcytic Hypochromic Anemia	Normal with Eosinophilia	Adequate	8	0.8	0.4	51	63	92	7.4	4.1	17	0.6	1	2	2	2	2	2	2		7.9	12.53
74	29	2	992582	2	1	2	2	2	2	2	2	2	6.4	22.4	10800	48	46	3	3	55	15.5	28.4	23.7	422000	5.48	1.1	Microcytic Hypochromic Anemia	Normal	Adequate	7	0.4	0.1	16	19	92	6.6	4.2	16	0.6	2	2	2	2	2	2	2		6.4	5.48
75	40	2	1992532	2	2	2	2	2	2	2	2	2	8.8	27.1	5300	45	36	12	7	73	23.5	32.3	23.3	234000	16.39	0.9	Microcytic Hypochromic Anemia	Eosinophilia	Adequate	11	0.2	0.1	23	11	49	7.2	4.4	14	0.7	2	2	1	1	1	2	2		8.8	16.39
76	36	2	1994997	2	1	2	2	2	2	2	1	2	7.5	25.3	7930	60	30	2	8	57	16	29	26.5	415000	1.74	0.9	Microcytic Hypochromic Anemia	Normal	Adequate	11	0.3	0.1	64	58	73	6.0	3.1	10	0.5	2	2	2	2	2	2	2		7.5	1.74
77	70	2	1994993	2	1	2	2	2	2	2	2	2	6.4	20.8	5700	50	30	14	6	66	20.5	30.8	25.4	284000	5.96	0.7	Microcytic Hypochromic Anemia	Normal with Eosinophilia	Adequate	8	0.7	0.3	21	14	72	6.5	3.1	27	0.6	2	2	2	2	2	2	2		6.4	5.96
78	47	2	1013178	2	2	2	2	2	2	1	2	2	8.3	26.4	8730	48	40	3	9	62	19	31.5	20.7	198000	5.17	0.3	Microcytic Hypochromic Anemia	Normal	Adequate	15	0.3	0.1	43	37	94	7.2	3.8	19	0.7	2	2	2	2	2	2	2		8.3	5.17
79	48	2	1995640	2	2	2	2	2	2	2	2	2	4.6	16.8	7710	44	38	14	4	54	14.8	27	24.8	401000	1.3	0.4	Microcytic Hypochromic Anemia	Normal with Eosinophilia	Adequate	19	0.7	0.3	82	79	114	5.9	3.6	21	0.6	2	2	2	2	2	2	2		4.6	1.3
80	43	2	1692694	2	2	2	1	2	2	2	1	2	5.3	19.0	6300	63	29	2	6	52	14	27.8	22.6	227000	2.6	1.0	Microcytic Hypochromic Anemia	Normal	Adequate	34	0.5	0.1	12	10	69	7.0	4.9	22	0.5	2	2	2	2	2	2	2		5.3	2.6
81	56	1	5683	2	2	2	2	2	2	2	1	2	3.9	13.9	7860	54	20	20	6	52	14.6	27.8	28.8	193000	1.86	0.6	Microcytic Hypochromic Anemia	Normal with Eosinophilia	Adequate	50	0.3	0.1	10	7	72	6.1	4.2	14	0.6	2	1	2	2	2	2	2		3.9	13.9
82	37	2	2000113	1	1	2	2	2	2	1	2	1	10.0	29.2	9100	81	11	3	5	65	22.3	34.4	19.1	383000	54	1.6	Microcytic Hypochromic Anemia	Neutrophilic Leukocytosis	Adequate	28	0.8	0.3	14	16	129	7.1	4.3	20	0.8	2	2	2	2	2	2	2		10	54
83	27	2	410361	2	2	2	2	2	2	2	1	2	9.8	29.0	5640	64	28	0	8	78	26.4	33.7	17.3	129000	787.4	0.4	Microcytic Hypochromic Anemia	Normal	Adequate	12	0.7	0.5	209	227	167	6.6	3.6	15	0.7	2	2	2	2	1	2	2		9.8	787.4
84	71	2	1712034	2	2	2	2	2	2	1	1	2	7.7	22.8	5000	76	16	1	7	86	28.8	33.6	19.2	343000	50	0.4	Microcytic Hypochromic Anemia	Normal	Adequate	50	0.3	0.2	14	8	90	5.9	3.7	18	0.8	2	2	2	2	2	2	2		7.7	50
85	75	2	1938807	2	2	2	2	2	2	2	1	2	10	31.5	8000	52	29	8	11	83.7	27.8	33.2	23.0	244000	1585	1.2	Microcytic Hypochromic Anemia	Eosinophilia	Adequate	140	0.4	0.2	59	39	75	8.1	4.3	17	0.6	1	2	2	2	2	2	2		10	1585
86	45	2	1915166	2	2	2	2	2	2	2	1	2	8.1	24	8010	55	35	1	9	58	15	25	23	350000	41.3	1.5	Microcytic Hypochromic Anemia	Normal	Adequate	33	0.5	0.3	12	10	93	6.3	4.2	18	0.6	2	2	2	2	2	2	2		8.1	41.3
87	60	2	2023659	2	2	2	2	2	2	2	2	2	6.6	20.7	13880	81	8	2	2	78	24.7	31.7	20.7	495000	820	1.0	Microcytic Hypochromic Anemia	Normal	Adequate	108	0.6	0.2	36	22	148	5.9	2.6	14	0.5	2	2	1	2	2	2	2		6.6	820
88	76	2	1164276	2	2	2	2	2	1	2	2	2	8.2	24.1	11100	80	10	3	7	78	26.4	33.9	17.1	270000	134	0.15	Microcytic Hypochromic Anemia	leukocytosis	Adequate	90	0.7	0.3	18	8	96	6.6	2.9	30	0.8	2	2	2	1	2	2	2		8.4	134
89	65	1	12025310	2	1	2	2	2	2	1	2	2	5.7	18.4	6600	67	22	4	7	50	15.6	31	24.1	375000	18.41	0.8	Microcytic Hypochromic Anemia	Normal	Adequate	21	0.2	0.1	10	7	46	7.1	4.3	22	1.2	2	2	2	2	2	2	2		5.7	18.41
90	57	1	1771578	1	1	1	2	2	2	2	2	2	6.4	22.4	10700	48	46	3	3	55	15.5	28.4	23.7	422000	5.48	1.1	Microcytic Hypochromic Anemia	Normal	Adequate	18	0.4	0.2	14	4	120	7.7	4.3	18	0.5	2	2	2	2	2	2	2		6.4	5.4
91	60	1	1380952	2	1	1	2	2	2	2	2	2	7.8	26.9	8720	56	21	17	5	64	18.5	29.2	32.5	868000	3.51	0.6	Microcytic Hypochromic Anemia	Normal	Adequate	13	0.3	0.1	14	11	61	7.1	3.8	25	0.7	2	2	2	2	2	2	2		7.8	3.51
92	18	1	12024438	2	2	2	2	2	2	2	2	2	5.8	19.7	11800	77	15	1	7	48	14.3	29.7	21.3	280000	7.28	1.4	Microcytic Hypochromic Anemia	Normal	Adequate	26	0.3	0.2	46	26	78	5.8	3.3	36	0.5	1	2	2	2	2	2	2		5.8	7.28
93	60	2	12025122	2	2	2	2	2	2	2	2	2	6.1	20.7	10500	62	30	5	3	63	18.6	29.3	22.4	370000	18.12	0.5	Microcytic Hypochromic Anemia	Normal	Adequate	7	0.7	0.3	48	39	119	7.3	3.9	14	0.3	2	2	2	2	2	2	2		6.0	18.12
94	50	2	1130332	2	2	2	2	2	2	2	1	2	6.4	23.1	8900	72	23	1	4	53	14.8	27.8	26.5	480000	1.3	0.4	Microcytic Hypochromic Anemia	Normal	Adequate	25	0.2	0.1	16	10	104	7.7	4.8	11	0.4	2	2	2	2	2	2	2		6.4	1.3
95	32	2	12031983	2	2	2	2	2	2	2	1	1	5.7	20.1	5900	53	27	13	7	53	14.8	28.2	26.1	241000	15.8	0.8	Microcytic Hypochromic Anemia	Normal	Adequate	15	0.3	0.1	20	9	38	6.7	4.6	15	0.6	2	2	2	2	2	2	2		5.7	15.8
96	45	2	12030516	2	2	2	2	2	2	1	1	2	8.7	27.4	12710	65	24	4	8	63	30	31.9	22.7	803000	16.8	1.1	Microcytic Hypochromic Anemia	Normal	Adequate	52	0.4	0.2	15	3	120	7.9	3.5	11	0.5	2	2	2	1	2	2	2		8.7	16.8
97	42	2	12030121	2	1	1	2	2	2	1	1	2	4.5	16.3	5800	48	45	1	6	58	17.2	29.8	22.5	275000	2.72	0.6	Microcytic Hypochromic Anemia	Normal	Adequate	29	0.9	0.3	14	11	82	6.9	3.9	18	0.5	2	2	2	2	2	2	2		4.5	2.72
98	58	2	1659695	2	2	2	2	2	2	1	1	2	6.7	20.6	7200	67	21	6	6	60	19.4	32.4	18.5	200000	365	0.9	Microcytic Hypochromic Anemia	Normal	Adequate	35	0.2	0.1	10	4	149	6.1	4.1	44	1.3	1	2	2	2	2	2	2		6.7	365
99	37	2	12029295	2	2	2	2	2	2	2	2	1	3.2	12.2	15200	51	22	22	5	50	13.1	26.4	30	380000	18.3	0.5	Microcytic Hypochromic Anemia	Normal with Eosinophilia	Adequate	29	0.3	0.1	10	6	82	7.5	4.4	12	0.5	2	2	1	2	2	2	2		3.2	18.3
100	29	2	887646	2	2	2	2	2	2	2	1	1	8.0	25.4	4480	50	41	2	7	58	18.2	31.5	23.3	299000	18.1	0.7	Microcytic Hypochromic Anemia	Normal	Adequate	6	0.9	0.4	16	7	83	7.4	3.8	13	0.3	2	2	2	2	2	2	2		8.0	18.1
101	20	2	12035278	2	2	2	2	2	2	1	1	1	3.7	13.0	2200	46	48	2	4	59	16.8	28.2	34.5	37000	6.79	1.3	Microcytic Hypochromic Anemia	Leukopenia	Thrombocytopenia	29	1.0	0.5	11	7	59	6.5	4.1	8	0.4	2	2	2	2	2	2	2		3.7	6.79
102	26	2	1054589	2	2	2	2	2	2	1	1	2	7.8	24.6	4140	59	30	1	10	57	18	31	22.1	349000	4.41	0.1	Microcytic Hypochromic Anemia	Normal	Adequate	14	0.9	0.5	32	31	88	7.8	4.1	22	0.7	2	2	2	2	2	2	2		7.8	4.41
103	57	2	2038739	2	2	2	2	2	2	2	2	2	6.1	20.7	4900	46	37	12	5	57	16.8	29.5	25.4	166000	4.23	0.6	Microcytic Hypochromic Anemia	Eosinophilia	Adequate	19	0.2	0.1	16	9	64	5.9	3.8	20	0.4	2	2	2	2	2	2	2		6.1	4.23
104	56	2	2044258	2	2	2	2	2	2	2	2	2	8.3	26.0	50200	83	10	1	6	68	21.5	31.7	20.2	341000	1.51	0.7	Microcytic Hypochromic Anemia	Neutrophilic leukocytosis	Adequate	46	0.3	0.1	43	16	101	6.5	3.8	25	1.0	2	2	1	1	2	2	2		8.3	1.51
105	67	1	1108705	2	2	2	2	2	2	2	1	2	6.5	19.8	15000	83	9	2	3	75	24.6	32.8	30.2	369000	8.91	1.2	Microcytic Hypochromic Anemia	Neutrophilic Leukocytosis	Adequate	20	0.2	0.1	12	4	74	5.3	3.1	62	1.5	1	1	2	2	2	2	2		6.5	8.91
106	46	2	2049519	1	2	1	2	2	2	2	2	2	7.8	23.0	5800	68	25	1	4	67	22.8	34	17.9	162000	325.4	0.2	Microcytic Hypochromic Anemia	Normal	Adequate		0.5	0.2	123	82	52	5.3	3.2	21	0.7	1	2	1	1	2	2	2		7.8	325
107	48	1	2048980	1	2	1	2	2	2	2	2	2	7.3	22.2	6900	73	20	3	4	72	23.8	32.8	21.4	404000	28	0.3	Microcytic Hypochromic Anemia	Normal	Adequate	21	0.3	0.1	17	17	86	6.4	4.1	13	0.8	2	2	2	2	2	2	2		7.3	28
108	65	2	2059363	2	2	2	2	2	2	2	2	2	3.3	11.4	4300	42	38	14	6	50	16.8	26	22	313000	1.51	0.3	Microcytic Hypochromic Anemia	Normal	Adequate	28	0.3	0.1	14	18	92	6.8	3.6	17	0.4	2	2	2	2	2	2	2		3.3	1.51
109	28	2	20874296	2	1	2	1	2	2	2	2	2	6.3	20.2	9900	73	23	1	3	61	18.8	31	29.6	440000	5.6	0.5	Microcytic Hypochromic Anemia	Neutrophilic Leukocytosis	Adequate	21	0.4	0.2	15	13	63	6.3	3.9	20	0.7	1	2	2	2	2	2	2		6.3	5.6
110	44	2	2072401	2	2	2	2	2	2	1	1	2	6.5	23.3	9000	58	34	3	5	51	14.3	27.8	32.3	260000	5.31	1.8	Microcytic Hypochromic Anemia	Normal	Adequate	11	0.5	0.1	7	4	46	6.7	4.3	19	0.4	1	2	1	2	2	2	2		6.5	5.31
111	32	2	4206707	2	2	2	2	2	2	2	2	2	7.7	23.4	9960	60	23	2	6	66	21	32.8	20.2	380000	13.8	0.2	Microcytic Hypochromic Anemia	Neutrophilic Leukocytosis	Adequate	53	0.3	0.1	8	8	113	5.5	2.4	11	0.6	2	2	2	2	2	2	2		7.7	13.8
112	26	1	1789804	2	2	2	1	2	1	2	2	2	5.7	16.9	2600	78	14	6	2	71	23.6	33.4	19.4	100000	1031	0.1	Microcytic Hypochromic Anemia	Leukopenia	Thrombocytopenia	64	0.6	0.3	13	4	116	5.1	2.5	45	0.3	1	2	2	2	2	2	2		5.7	1031
113	50	2	1127319	2	2	2	1	2	2	1	1	1	8.9	29	6100	47	30	17	6	68	20.8	30.8	22.3	298000	18.3	0.5	Microcytic Hypochromic Anemia	Eosinophilia	Adequate	81	0.4	0.1	17	7	132	7.1	3.3	8	0.6	2	2	2	2	2	2	2		8.9	18.3
114	28	2	3206299	2	2	2	2	2	2	2	1	2	6.9	21.7	1700	75	16	2	5	59	18.9	32	25.4	190000	4.27	1.3	Microcytic Hypochromic Anemia	Leukopenia	Adequate	4	1.2	0.5	28	25	112	5.7	3.6	20	0.4	1	2	2	2	2	2	2		6.9	4.27
115	65	2	3205936	1	1	1	2	2	2	1	1	2	3	10.4	4800	48	34	13	5	59	17	28.6	25.8	200000	5.8	0.6	Microcytic Hypochromic Anemia	Eosinophilia	Adequate	42	0.7	0.2	14	13	110	7.1	4.2	17	0.4	2	2	2	2	2	2	2		3.0	5.8
116	40	2	1994723	2	2	2	2	2	2	2	2	2	5.6	19.5	8300	78	14	3	5	56	16	28.7	22.4	290000	7.5	1.2	Microcytic Hypochromic Anemia	Neutrophilic leukocytosis	Adequate	11	0.2	0.1	28	26	71	7.2	4.1	12	0.5	2	1	2	1	1	2	2		5.6	7.5
117	30	2	2058021	2	2	1	2	2	2	2	2	2	5.9	20.4	10400	88	5	1	6	57	16.6	29.2	25.1	257000	21.4	0.9	Microcytic Hypochromic Anemia	Neutrophilic leukocytosis	Adequate	31	0.3	0.2	29	12	64	5.7	4.0	30	0.6	1	2	1	1	2	2	1		5.9	21.4
118	32	1	2056463	1	1	2	2	2	2	1	1	2	3.9	13.9	2800	64	28	2	6	68	19	28.1	29.4	160000	2.54	0.2	Microcytic Hypochromic Anemia	Leukopenia	Adequate	21	1.8	0.8	18	18	92	6.8	4.7	13	0.42	2	2	2	2	2	2	2		3.9	2.54
119	68	1	2055583	2	2	1	2	2	2	2	2	2	3.2	10.8	5900	79	20	1	7	62	18.2	29.3	26.6	150000	9.8	0.5	Microcytic Hypochromic Anemia	Normal	Adequate	17	0.9	0.5	16	11	65	5.9	3.3	20	0.9	2	2	2	2	2	2	2		3.2	9.8
120	19	2	197097	2	2	2	2	2	2	2	2	1	6.2	20.9	8000	58	34	4	4	53	15.7	29.7	26.6	300000	5.14	1.0	Microcytic Hypochromic Anemia	Neutrophilic leukocytosis	Adequate	3	0.3	0.1	15	7	57	7..2	4.1	9	0.1	2	2	2	2	2	2	2		6.2	5.14
121	35	2	2078687	2	2	2	2	2	2	2	2	2	8.0	23.8	1800	67	23	5	5	76	25.5	33.4	26	68000	2000	0.2	Microcytic Hypochromic Anemia	Leukopenia	Thrombocytopenia	68	0.5	0.2	166	29	42	6.6	2.7	29	0.8	1	2	2	2	2	2	2		8.0	2000
122	65	2	2077813	2	2	2	2	2	2	2	1	2	4.6	15.3	8100	75	15	2	8	65	19.5	29.9	24.7	570000	24	0.4	Microcytic Hypochromic Anemia	Normal	Adequate	5	0.2	0.1	15	6	88	6.7	3.7	42	1.2	2	2	2	2	2	2	2		4.6	24
123	51	1	2077267	2	1	2	2	2	2	2	2	2	9.2	26.1	4100	77	19	1	3	70	24.5	35.1	17	180000	252.8	1.1	Microcytic Hypochromic Anemia	Leukopenia	Adequate	27	0.6	0.4	39	16	50	5.6	3.6	9	0.7	2	1	2	2	2	2	2		9.2	252.8
124	70	2	2076819	2	2	2	2	2	2	2	1	1	7.2	22.2	7.0	70	20	2	8	70	22.6	32.3	28.6	470000	67	0.4	Microcytic Hypochromic Anemia	Normal	Adequate	86	0.2	0.1	24	14	72	6.3	3.8	15	0.5	1	2	2	1	2	2	2		7.2	67
125	56	1	2076215	2	1	2	2	2	2	2	2	2	6.1	19.6	12290	80	13	1	6	61	19.1	31.4	23.4	500000	3.1	1.3	Microcytic Hypochromic Anemia	Neutrophilic leukocytosis	Adequate	124	0.3	0.2	1220	399	82	5.4	2.6	30	0.9	2	1	2	2	2	2	2		6.1	3.1
126	57	1	2073662	2	2	2	2	2	2	2	2	2	3.8	14.3	2910	52	25	18	5	55	14.7	26.8	27.6	102000	3.14	0.7	Microcytic Hypochromic Anemia	Leukopenia	Thrombocytopenia	45	0.6	0.2	16	8	98	7.0	4.3	17	0.7	1	2	2	2	2	2	2		3.8	3.14
127	65	2	2074050	2	2	2	2	2	2	1	1	2	2.7	10	4000	88	8	1	3	58	15.5	26.7	30.3	160000	8.7	1.1	Microcytic Hypochromic Anemia	Neutrophilic leukocytosis	Adequate	21	0.5	0.3	23	12	67	5.3	3.3	79	1.3	1	2	1	1	2	2	2		2.7	8.7
128	77	2	2061094	2	2	2	2	2	2	2	1	2	3.6	13	6700	55	35	2	8	58	15.9	27.5	30.2	310000	34.21	1.3	Microcytic Hypochromic Anemia	Normal	Adequate	25	0.3	0.1	19	10	106	6.2	2.8	24	0.9	2	2	2	2	2	2	2		3.6	34.21
129	34	2	284381	2	2	2	2	2	2	1	2	2	9.6	28.9	9280	66	26	1	7	72	23.8	33.1	22.5	460000	35.72	1.0	Microcytic Hypochromic Anemia	Normal	Adequate	54	0.4	0.2	15	14	78	7.1	4.2	22	0.5	2	2	1	2	2	2	2		9.6	35.72
130	57	1	2073662	2	2	2	2	2	2	2	2	2	3.8	14.3	2900	52	25	18	5	55	14.7	26.8	27.6	100000	3.14	0.7	Microcytic Hypochromic Anemia	Leukopenia	Adequate	45	0.6	0.2	16	8	98	7	4.3	17	0.7	2	2	2	2	2	2	2		3.8	3.14
131	64	1	3205487	2	2	1	2	2	2	2	2	2	3.5	12.9	5900	59	24	12	2	54	14.7	27	26.6	330000	4.46	0.7	Microcytic Hypochromic Anemia	Eosinophilia	Adequate	37	1.1	0.5	20	22	72	6.5	4.2	22	0.8	2	2	2	2	2	2	2		3.5	4.46
132	43	1	1807794	2	2	2	2	2	2	2	2	2	5.1	17.4	6500	54	25	17	4	58	17	29.6	19.8	340000	6.1	0.6	Microcytic Hypochromic Anemia	Eosinophilia	Adequate	10	0.3	0.1	19	17	93	7.6	3.5	22	0.7	2	2	2	2	2	2	2		5.1	6.1
133	46	2	606667	2	2	2	2	2	2	2	2	2	5.0	15.6	7200	82	6	7	5	57	18.4	32.2	20.2	132000	91	0.9	Microcytic Hypochromic Anemia	Normal	Adequate	93	0.4	0.2	14	21	45	7.3	3.5	42	1.4	1	2	1	1	2	2	2		5.0	91
134	65	1	1958933	2	1	2	1	2	2	2	2	2	4	13.9	4500	34	36	24	6	56.1	16.0	28.5	22.7	220000	3.4	1.2	Microcytic Hypochromic Anemia	Eosinophilia	Adequate	9	0.3	0.1	19	10	53	7.2	4.4	37	0.9	2	2	2	2	2	2	2		4.0	3.4
135	18	1	1939446	2	2	2	2	2	2	2	2	2	4.4	15.8	4500	47	42	3	8	53.5	15.1	28.2	25.5	150000	15	0.8	Microcytic Hypochromic Anemia	Normal	Adequate	31	0.2	0.1	24	6	90	7.5	4.8	12	0.6	2	2	2	2	2	2	2		4.4	15
136	58	2	1790562	2	2	2	2	2	2	2	2	2	3.5	12.0	7300	73	21	1	1	53	15.5	29.2	25.4	323000	2.4	1.0	Microcytic Hypochromic Anemia	Neutrophilic leukocytosis	Adequate	92	0.2	0.1	18	8	75	7.2	4.1	22	0.6	2	2	2	2	2	2	2		3.5	2.4
137	20	2	1950079	2	2	2	2	2	2	2	2	2	3.0	11.4	7400	65	28	3	4	59	15.7	26.8	26.3	238000	3	0.8	Microcytic Hypochromic Anemia	Normal	Adequate	60	0.3	0.1	18	6	48	7.2	4.1	13	0.8	1	2	2	2	2	2	2		3	3
138	21	2	1924094	2	1	2	2	2	2	2	2	2	8.4	26.5	8500	70	19	4	7	61	19.4	31.8	20.8	221000	15	0.7	Microcytic Hypochromic Anemia	Normal	Adequate	15	0.3	0.1	11	13	55	7.2	3.9	31	0.9	1	2	2	2	2	2	2		8.4	15
139	50	2	1378645	2	2	2	2	2	2	2	2	2	5.3	17.8	4100	54	34	3	9	62	18	29.8	25.8	169000	8.5	1.1	Microcytic Hypochromic Anemia	Normal	Adequate	49	0.2	0.1	8	10	80	6.7	4.0	17	0.8	2	1	2	2	2	2	2		5.3	8.5
140	58	2	1913151	2	1	1	2	2	2	2	2	2	2.2	8.3	2900	50	35	7	8	56	14.7	26.3	25.8	150000	2.97	0.7	Microcytic Hypochromic Anemia	Leukopenia	Adequate	53	0.2	0.1	11	6	134	6.4	3.8	23	0.5	2	2	2	2	2	2	2		2.2	2.97
141	65	2	1910444	2	2	2	2	2	2	2	2	2	4.6	15.6	6300	57	26	11	6	59	17.1	29.2	25.2	198000	3.3	0.3	Microcytic Hypochromic Anemia	Normal	Adequate	27	0.2	0.1	36	17	112	7.0	3.6	17	0.6	2	2	2	2	2	2	2		4.6	3.3
142	53	1	1845451	2	2	2	2	2	2	2	2	2	6.2	21.3	9400	78	15	5	2	62	18.1	29.2	24.3	280000	24.5	1.2	Microcytic Hypochromic Anemia	Neutrophilic leukocytosis	Adequate	53	0.6	0.4	33	69	120	7.1	3.3	40	1	2	2	2	2	2	2	2		6.2	24.5
143	28	2	1843642	2	1	2	2	2	2	2	2	2	8.8	28.9	8470	73	19	5	3	61	18.6	30.4	31.9	430000	9.1	0.5	Microcytic Hypochromic Anemia	Normal	Adequate	19	0.3	0.1	43	38	110	6.5	4.0	13	0.3	1	2	2	2	2	2	2		8.8	9.1
144	58	1	1843670	2	2	1	2	2	2	2	2	2	5.0	16.9	16150	86	6	3	5	61	17.8	29.4	23.5	287000	14.4	0.3	Microcytic Hypochromic Anemia	Neutrophilic leukocytosis	Adequate	32	0.2	0.1	14	19	57	5.6	3.6	50	1.4	2	2	2	2	2	2	2		5.0	14.4
145	19	1	1843647	2	2	2	2	2	2	2	2	2	8.6	27.1	13800	75	16	1	8	60	19.1	31.8	20.6	390000	24.27	0.4	Microcytic Hypochromic Anemia	Neutrophilic leukocytosis	Adequate	33	0.7	0.3	12	10	93	8.7	4.2	16	0.6	1	2	2	2	2	2	2		8.6	24.27
146	64	1	1830092	2	1	2	1	2	2	2	2	2	5.5	19.4	3000	59	32	4	5	61	17.2	28.2	24.3	140000	19.6	0.2	Microcytic Hypochromic Anemia	Normal	Adequate	16	0.2	0.1	16	8	62	5.3	3.7	20	0.5	2	2	2	2	2	2	2		5.5	19.6
147	58	1	1792222	2	2	2	2	2	2	2	2	2	6.2	21.2	8000	66	23	3	8	53	15.5	29.4	23	350000	2.5	0.5	Microcytic Hypochromic Anemia	Normal	Adequate	11	0.7	0.3	16	12	140	6.5	3.4	14	0.5	1	2	2	2	2	2	2		6.2	2.5
148	70	1	1814017	2	2	1	1	2	2	2	2	2	7.4	24.3	5400	67	21	3	9	72	21.9	30.6	32.7	216000	28.27	0.3	Microcytic Hypochromic Anemia	Normal	Adequate	19	0.5	0.2	35	30	92	7.3	4.3	61	1.3	2	2	2	2	2	2	2		7.4	28.27
149	68	1	1808332	2	2	2	2	2	2	2	2	2	6.4	20.7	7700	82	10	6	2	61	18.7	30.8	22.2	419000	125	0.5	Microcytic Hypochromic Anemia	Neutrophilic leukocytosis	Adequate	88	0.6	0.4	36	24	139	6.6	2.7	19	0.7	1	2	1	1	2	2	2		6.4	125
150	59	1	10577408	2	2	1	2	1	2	2	2	2	8.2	25.2	7900	40	35	24	1	78	25.5	32.6	18.2	240000	22.5	0.4	Microcytic Hypochromic Anemia	Eosinophilia	Adequate	58	2.8	1.5	28	48	125	6.3	3.5	26	0.8	1	2	2	2	2	2	2		8.2	22.5
151	37	2	1342766	2	2	2	1	2	2	2	2	2	7.4	23.8	7100	46	40	6	8	64	19.9	31.1	27.1	330000	9.2	0.2	Microcytic Hypochromic Anemia	Normal	Adequate	35	1.0	0.4	25	12	53	6.1	3.5	13	0.6	2	2	1	2	1	2	2		7.4	9.2
152	31	2	1809282	2	2	2	1	2	2	2	2	2	8.8	27.2	5000	70	20	2	8	71	23	32.5	19.9	250000	48.6	0.5	Microcytic Hypochromic Anemia	Normal	Adequate	11	0.3	0.1	41	36	110	7.2	3.6	18	0.7	2	2	1	2	2	2	2		8.8	48.6
153	25	2	1531278	2	2	2	2	2	2	2	2	2	8.6	26.9	9700	76	18	1	5	73	23.4	31.9	20.6	350000	5.5	0.3	Microcytic Hypochromic Anemia	Neutrophilic leukocytosis	Adequate	19	0.9	0.5	21	20	61	6.9	3.9	15	0.5	2	2	2	2	2	2	2		8.6	5.5
154	43	2	1970672	2	2	2	2	2	2	2	2	2	5.5	20.6	12080	56	25	12	7	51	13.7	26.9	31.9	695000	6.23	1.2	Microcytic Hypochromic Anemia	Eosinophilia	Thrombocytosis	9	0.4	0.2	14	4	120	7.7	4.3	18	0.5	2	2	2	2	2	2	2		5.5	6.23
155	72	2	1809548	2	2	2	2	2	2	2	2	2	8.7	26.4	6910	75	15	2	8	85	27	16.9	16.9	201000	39	0.8	Microcytic Hypochromic Anemia	Normal	Adequate	20	0.2	0.1	26	14	73	6.1	3.3	27	0.6	1	2	1	2	2	2	2		8.7	39
156	35	2	1912778	2	2	2	1	2	2	1	1	2	7.9	24.6	3780	78	15	3	1	73	23.4	32.2	20.0	332000	650	0.3	Microcytic Hypochromic Anemia	Leukopenia	Adequate	111	0.2	0.1	18	9	125	6.0	2.7	17	0.6	1	2	2	2	2	2	2		7.9	650
157	23	2	1921430	2	2	2	2	2	2	2	2	2	9.2	29.9	9400	70	25	0	5	69	21.3	30.8	24.9	315000	41	0.9	Microcytic Hypochromic Anemia	Normal	Adequate	43	0.3	0.2	20	24	110	6.9	3.4	17	0.5	2	2	2	2	2	2	2		9.2	41
158	35	1	1988414	2	2	2	1	2	2	2	1	2	9.2	29.1	9150	71	22	1	6	63	19.7	31.4	17.5	669000	27	0.8	Microcytic Hypochromic Anemia	Normal	Adequate	5	0.2	0.1	51	33	113	4.1	1.4	32	0.2	1	2	2	2	2	2	2		9.2	27
159	33	2	1990080	2	2	2	1	2	2	2	1	2	6.4	22.5	6830	59	35	3	5	51	14.7	28.7	28.2	292000	5.8	1.15	Microcytic Hypochromic Anemia	Normal	Adequate	16	0.2	0.1	32	28	94	7.2	3.6	12	0.3	2	1	2	2	2	2	2		6.4	5.8
160	21	2	1135550	2	2	2	2	2	2	2	2	2	8.4	26	11800	60	30	2	8	65	21.1	32.4	21.4	401000	13	1.12	Microcytic Hypochromic Anemia	Normal	Adequate	20	0.3	0.1	20	19	110	6.5	3.5	20	0.9	2	2	2	2	2	2	2		8.4	13
161	65	1	1991725	2	2	2	2	2	2	2	2	2	7.9	25.8	10060	42	20	35	3	61.0	18.7	30.5	27.8	469000	12.53	1.0	Microcytic Hypochromic Anemia	Eosinophilia	Thrombocytosis	13	0.3	0.1	40	27	110	7.4	3.6	17	0.6	2	2	2	2	2	2	2		7.9	12.53
162	80	1	1993977	2	2	2	1	2	2	1	1	2	8.8	28.4	11400	80	12	2	2	69	21.4	31.0	23.4	255000	83.64	1.0	Microcytic Hypochromic Anemia	Neutrophilic leukocytosis	Adequate	7	0.8	0.3	28	22	146	7.3	3.7	32	1.2	2	2	2	2	2	2	2		8.8	83.64
163	64	1	1830092	2	1	1	2	2	2	1	1	2	5.5	19.4	3000	59	32	4	5	61	17.2	28.2	24.3	156000	18.2	0.2	Microcytic Hypochromic Anemia	Leukopenia	Adequate	16	0.2	0.1	16	8	62	5.3	2.5	24	0.9	2	2	2	2	2	2	2		5.5	18.2
164	78	1	1670832	1	1	2	2	1	2	2	1	2	6.8	20.5	7960	57	33	2	8	87	29	33.4	11.5	256000	43	1.0	Microcytic Hypochromic Anemia	Normal	Adequate	13	0.6	0.2	21	28	65	6.1	3.0	30	1.0	2	2	2	2	2	2	2		6.8	43
165	39	2	1840146	2	1	2	2	1	2	2	2	2	9.0	27.3	9200	83	10	1	6	73	24	33.1	19.6	323000	45	0.4	Microcytic Hypochromic Anemia	Normal	Adequate	24	0.4	0.2	44	31	119	5.8	4.0	35	0.6	2	2	2	2	2	2	2		9.0	45
166	21	2	1852588	2	2	2	1	2	1	2	2	2	5.7	20.8	7870	73	18	4	5	57	15.7	27.3	22.1	359000	23.35	0.3	Microcytic Hypochromic Anemia	Normal	Adequate	38	0.2	0.1	18	8	85	7.2	3.6	19	0.5	2	2	2	2	2	2	2		5.7	23.35
167	75	1	1851400	2	2	1	2	2	1	2	1	2	9.4	29.6	10300	88	6	1	5	73	23	31.8	22.9	511000	209	0.4	Microcytic Hypochromic Anemia	Neutrophilic leukocytosis	Thrombocytosis	22	0.3	0.1	18	28	78	5.4	2.8	47	0.7	1	1	2	1	2	2	2		9.4	209
168	67	2	1851376	1	1	2	1	2	1	2	2	1	6.7	21.4	9600	61	32	4	3	66	20.7	31.5	22.0	524000	6.3	0.4	Microcytic Hypochromic Anemia	Normal	Adequate	51	0.3	0.1	20	8	91	7.1	3.8	18	0.8	1	2	2	1	2	2	2		6.7	6.3
169	27	2	1802625	2	2	2	2	2	2	1	1	1	7.8	24.6	11800	74	13	8	5	76	24.1	31.6	24.9	135000	11.23	0.7	Microcytic Hypochromic Anemia	Neutrophilic leukocytosis	Thrombocytopenia	15	0.2	0.1	23	10	262	5.2	2.7	18	0.7	1	2	2	2	2	2	2		7.8	11.23
170	27	2	1899369	2	2	1	2	2	1	2	2	2	7.9	24.9	2100	36	50	1	11	63	19.9	31.7	20.9	180000	4.09	0.8	Microcytic Hypochromic Anemia	Normal	Adequate	15	0.3	0.1	32	15	61	6.7	4.1	7	0.6	1	2	2	2	2	2	2		7.9	4.09
171	45	2	1898611	2	2	2	1	2	2	2	2	1	6.5	23.4	7000	66	27	1	6	52	14.4	27.9	24.2	279000	3.4	0.4	Microcytic Hypochromic Anemia	Normal	Adequate	22	0.2	0.1	7	12	99	6.5	4.2	18	0.6	2	1	2	2	2	2	2		6.5	3.4
172	46	2	1507687	2	2	2	2	2	2	2	2	2	8.5	27.4	3200	44	45	4	7	60	18.8	31.1	22.4	125000	162	0.6	Microcytic Hypochromic Anemia	Leukopenia	Adequate	49	0.6	0.3	30	28	159	7.2	3.4	19	0.3	2	1	2	2	2	2	2		8.5	165
173	58	2	1107052	2	2	1	2	1	2	2	2	2	8.1	24.7	21400	90	6	0	4	60	19.8	32.8	15.8	337000	300	0.5	Microcytic Hypochromic Anemia	Neutrophilic leukocytosis	Adequate	65	0.3	0.1	19	14	111	5.9	2.7	17	0.6	1	2	2	2	1	2	2		8.1	300
174	44	2	1894282	2	2	1	2	1	2	2	2	2	9.4	30.4	7600	60	34	2	4	69	21.1	30.9	25.4	484000	17.3	0.7	Microcytic Hypochromic Anemia	Normal	Thrombocytosis	21	0.3	0.1	17	29	81	7.3	4.1	23	0.7	1	2	1	2	2	2	2		9.4	17.3
175	38	2	1894935	2	2	2	2	2	2	2	2	2	4.5	14.7	11140	65	25	3	7	63.6	19.5	30.7	18.4	430000	5	0.8	Microcytic Hypochromic Anemia	Normal	Adequate	11	0.8	0.4	35	39	93	6.6	3.6	12	0.9	2	2	2	2	2	2	2		4.5	5
176	18	2	1888197	2	2	2	2	2	2	2	2	2	6.8	25.0	10120	68	20	1	11	55	14.9	27.0	29.1	353000	2.7	0.5	Microcytic Hypochromic Anemia	Normal	Adequate	21	0.6	0.2	31	37	89	7.2	3.6	23	0.4	2	1	2	2	2	2	2		6.4	0.5
177	21	2	1921487	2	2	2	1	2	2	2	1	2	7.5	24.0	8800	49	40	6	5	56	17.5	31.4	23.9	368000	6.1	1.3	Microcytic Hypochromic Anemia	Normal	Adequate	27	0.7	0.3	41	43	110	7.6	4.2	117	0.8	2	2	2	2	2	2	2		7.5	6.1
178	65	1	1953648	2	2	2	2	2	2	2	2	2	5.3	18.4	9300	79	14	4	3	52	15.2	29	23.7	562000	8.35	0.6	Microcytic Hypochromic Anemia	Normal	Thrombocytosis	34	0.3	0.1	20	7	100	7.2	3.7	52	0.9	2	2	2	2	2	2	2		5.3	8.35
179	37	2	1923373	2	2	2	2	2	2	2	2	2	9.2	28.3	9200	75	21	0	4	76	24.6	32.5	30.3	392000	43.4	1.5	Microcytic Hypochromic Anemia	Normal	Adequate	14	0.5	0.1	21	25	68	6.5	3.1	25	0.9	2	2	2	1	2	2	2		9.2	43.4
180	54	1	1929166	2	2	2	1	2	2	2	1	2	7.1	24.2	10390	60	30	2	8	69	20.4	29.4	24.7	150000	30.5	1.7	Microcytic Hypochromic Anemia	Normal	Adequate	16	0.9	0.1	65	59	149	6.9	4.0	30	1.0	2	2	2	1	2	2	2		6.7	30.5
181	53	1	1431285	2	2	2	2	2	2	2	2	2	8.8	26.3	16600	73	20	3	4	59	19.7	33.3	20.7	431000	49	0.9	Microcytic Hypochromic Anemia	Neutrophilic leukocytosis	Adequate	95	0.2	0.1	8	5	74	6.9	3.9	27	0.8	2	2	2	2	2	2	2		8.8	49
182	65	2	2033789	2	2	1	1	2	2	2	2	2	6.5	2.0	5900	64	20	13	4	68.0	22.3	32.6	22.2	341000	10.03	0.7	Microcytic Hypochromic Anemia	Normal	Adequate	15	0.3	0.1	13	11	51	5.9	3.3	12	0.3	1	2	2	2	2	2	2		6.5	10.03
183	20	2	12035278	2	2	2	2	2	2	1	1	1	3.7	13.0	2200	46	48	2	4	59	16.8	28.2	34.5	37000	6.79	1.2	Microcytic Hypochromic Anemia	Leukopenia	Thrombocytopenia	29	1.0	0.5	11	7	59	6.5	4.1	8	0.4	2	2	2	2	2	2	2		3.7	6.79
184	58	1	1203540	2	1	1	2	2	2	2	2	2	5.5	17.7	3700	60	32	1	7	70	21.7	31.0	38.4	26000	8.13	0.9	Microcytic Hypochromic Anemia	Leukopenia	Adequate	9	0.4	0.2	21	14	72	5.8	2.9	23	0.8	2	1	2	2	2	2	2		4.9	8.13
185	51	2	1703760	2	2	2	2	2	2	2	2	2	9.1	27.3	2730	72	18	1	9	71.0	23.6	33.4	22.6	234000	88	1.1	Microcytic Hypochromic Anemia	Leukopenia	Adequate	59	0.2	0.1	21	22	153	6.5	3.8	25	0.6	2	2	2	1	1	2	2		9.1	88
186	44	2	1837584	2	2	2	2	2	2	2	2	2	5.4	17.7	3800	56	39	1	4	68	20.7	30.5	27.1	176000	8.24	1.6	Microcytic Hypochromic Anemia	Normal	Adequate	4	0.3	0.1	11	4	211	8.0	3.3	17	0.7	2	2	2	2	2	2	2		5.4	8.24
187	57	2	203873	2	2	2	1	2	2	1	1	2	6.1	20.7	4900	46	37	12	5	57	16.8	29.5	25.4	166000	4.23	0.6	Microcytic Hypochromic Anemia	Normal	Adequate	19	0.2	0.1	16	9	64	5.9	3.8	20	0.4	2	2	2	2	2	2	2		5.8	4.23
188	42	1	964235	2	2	1	2	2	2	2	2	2	10	29.2	5800	40	50	7	3	70	23.9	34.0	22.8	213000	43.5	0.3	Microcytic Hypochromic Anemia	Normal	Adequate	20	0.4	0.2	66	60	95	6.8	3.3	27	1.2	2	2	1	2	2	2	2		10	43.5
189	42	2	11622469	2	2	2	2	2	1	1	2	2	6.2	21.3	5300	65	27	0	8	51	14.6	28.9	21.6	150000	3.12	1.8	Microcytic Hypochromic Anemia	Normal	Adequate	29	0.7	0.3	33	21	67	7.4	4.4	15	0.4	2	2	2	2	2	2	1		6.2	3.12
190	59	2	1807277	2	2	2	2	2	2	2	2	1	4.9	16.0	7800	81	13	1	5	59	18.3	30.8	22.9	170000	1.75	1.8	Microcytic Hypochromic Anemia	Normal	Adequate	19	0.2	0.1	8	4	91	5.8	3.5	22	0.7	1	2	2	1	2	2	2		4.9	1.75
191	19	2	1197097	2	2	2	2	2	2	2	2	2	6.4	21.6	8850	34	55	7	4	53	15.7	29.4	26.7	332000	5.14	1.0	Microcytic Hypochromic Anemia	Normal	Adequate	23	0.3	0.1	15	7	57	7.2	4.1	15	0.4	2	2	1	2	2	2	2		6.2	5.14
192	32	2	2071391	2	2	2	2	2	2	2	2	2	3.8	12.2	2590	72	25	1	2	64	20	31.4	21.5	164000	2.4	1.1	Microcytic Hypochromic Anemia	Leukopenia	Adequate	23	0.3	0.1	14	11	44	6.1	3.6	10	0.3	2	2	2	2	2	2	2		3.8	2.4
193	30	2	841980	2	2	2	1	1	1	2	2	2	7.6	24.5	7550	66	26	1	7	53	16.5	30.9	22.3	389000	4.12	2.6	Microcytic Hypochromic Anemia	Normal	Adequate	14	0.4	0.2	31	29	79	6.9	3.8	15	0.7	1	2	2	2	1	2	2		7.6	4.12
194	57	1	2073662	2	1	1	2	2	2	2	1	2	3.8	14.3	2910	52	25	18	5	55	14.7	26.8	27.6	102000	3.14	0.7	Microcytic Hypochromic Anemia	Leukopenia	Thrombocytopenia	45	0.6	0.2	16	8	98	7.0	4.3	17	0.7	1	2	2	2	2	2	2		3.8	3.14
195	23	2	1340586	2	2	2	2	2	2	2	2	2	5.4	19.7	4190	51	42	1	6	54	14.8	27.7	27.8	186000	1.86	1.4	Microcytic Hypochromic Anemia	Leukopenia	Adequate	21	0.5	0.2	21	10	91	6.3	3.6	17	0.5	2	2	2	2	2	2	2		5.4	1.86
196	26	1	2087906	2	1	2	2	2	2	1	1	2	3.5	13.5	4800	66	26	2	6	52	13.5	25.9	28.7	404000	59	2.7	Microcytic Hypochromic Anemia	Normal	Adequate	15	0.4	0.2	14	6	682	5.9	4.0	14	0.6	2	2	2	2	2	2	2		3.5	59
197	48	2	2075366	2	2	2	2	2	2	2	2	1	9.1	27.4	7230	58	35	2	5	70	23.2	33.1	20.3	335000	45.1	1.0	Microcytic Hypochromic Anemia	Normal	Adequate	8	0.9	0.3	42	43	112	7.5	4.3	20	0.6	2	2	2	2	2	2	2		9.1	45.1
198	44	2	8208244	2	2	2	2	2	2	1	1	1	5.2	18.2	16000	67	26	2	5	53	15.1	28.2	24.7	401000	164	0.7	Microcytic Hypochromic Anemia	Normal	Adequate	10	0.4	0.1	19	17	99	6.3	3.7	13	0.7	1	2	1	1	2	2	1		5.2	164
199	81	1	2082568	2	2	2	2	2	2	2	2	2	7.2	22.4	4200	67	21	1	10	67	21.6	32.2	21.7	241000	25.25	0.3	Microcytic Hypochromic Anemia	Normal	Adequate	59	0.4	0.2	92	36	71	6.2	3.4	22	0.9	1	1	2	2	2	2	2		7.2	25.25
200	68	1	1376846	2	2	2	1	2	2	2	2	2	6.1	19.5	14900	78	12	2	8	59	18.4	31.1	25.3	262000	74.77	1.3	Microcytic Hypochromic Anemia	Neutrophilic leukocytosis	Adequate	29	0.9	0.5	24	16	216	6.3	2.9	32	0.9	1	2	2	2	2	1	2		5.9	74.77
[truncated: 6 more columns]
